# Supplementary material for: From LI-RADS Classification to HCC Pathology: A Retrospective Single-Institution Analysis of Clinico-Pathological Features Affecting Oncological Outcomes after Curative Surgery
Source: Diagnostics (Basel). 2022 Jan 10;12(1):160. doi: 10.3390/diagnostics12010160 (PMC8775107; doi:10.3390/diagnostics12010160)
Supplement: Supplementary file 1 [file diagnostics-12-00160-s001.zip]

Archive with 1 entries (1 files):
- diagnostics-1512301-supplementary.pdf
